# Supplementary material for: Translational Roadmap for the Organs-on-a-Chip Industry toward Broad Adoption
Source: Bioengineering (Basel). 2020 Sep 16;7(3):112. doi: 10.3390/bioengineering7030112 (PMC7552662; doi:10.3390/bioengineering7030112)
Supplement: Supplementary file 1 [file bioengineering-07-00112-s001.zip]

Archive with 1 entries (1 files):
- bioengineering-921136-SI.xlsx
