# Supplementary material for: Translational Roadmap for the Organs-on-a-Chip Industry toward Broad Adoption
Source: Bioengineering (Basel). 2020 Sep 16;7(3):112. doi: 10.3390/bioengineering7030112 (PMC7552662; doi:10.3390/bioengineering7030112)
Supplement: Supplementary file 1 [file bioengineering-07-00112-s001.zip › bioengineering-921136-SI.xlsx]

## Sheet: OOACRoadmapReviewSur-CompletedS
Record ID	Which description applies best to you?	Which best describes your core area of business?	Which best describes your core area of business?2	Column3	What is your role within your organization? (choice=Executive leadership)	What is your role within your organization? (choice=R&D, biologist)	What is your role within your organization? (choice=R&D, engineer)	What is your role within your organization? (choice=R&D, material scientist or chemist)	What is your role within your organization? (choice=software developer)	What is your role within your organization? (choice=Other (please describe):)	Column4	How many years has your company or research group been in the Organs-on-a-Chip business?	How many years has your company or research group been working with Organs-on-a-Chip?	What is the size of your company or research group?	Have you previously or are you currently using OOAC in your organization/lab?	Please complete the following sentence: Our target end-users are ... (choice=... academic researchers.)	Please complete the following sentence: Our target end-users are ... (choice=... pharmaceutical companies.)	Please complete the following sentence: Our target end-users are ... (choice=... medical clinicians.)	Please complete the following sentence: Our target end-users are ... (choice=... regulatory agencies.)	Please complete the following sentence: Our target end-users are ... (choice=... chemical companies.)	Please complete the following sentence: Our target end-users are ... (choice=... cosmetics companies.)	Please complete the following sentence: Our target end-users are ... (choice=... other (please describe):)	Column5	Please complete the following sentence: Our products and services include ... (choice=... a single type of Organ-on-a-Chip (OOAC) devices)	Please complete the following sentence: Our products and services include ... (choice=... multiple different OOAC devices that are not connected)	Please complete the following sentence: Our products and services include ... (choice=... body-on-a-chip (multiple, integrated OOAC devices) platform)	Please complete the following sentence: Our products and services include ... (choice=... automated perfusion or fluid handling system)	Please complete the following sentence: Our products and services include ... (choice=... sensors and/or monitoring equipment)	Please complete the following sentence: Our products and services include ... (choice=... specialized environmental control units (e.g., for temperature, humidity, oxygen concentration))	Please complete the following sentence: Our products and services include ... (choice=... platform automation control software (e.g., for scheduling sensor or perfusion activities))	Please complete the following sentence: Our products and services include ... (choice=... custom fabrication of OOAC devices and related technologies)	Please complete the following sentence: Our products and services include ... (choice=... custom method development)	Please complete the following sentence: Our products and services include ... (choice=... in-house contract research)	Please complete the following sentence: Our products and services include ... (choice=... end-user training resources and workshops)	Please complete the following sentence: Our products and services include ... (choice=... other (please specify below):)	Column6	Have your OOAC devices been developed as&nbsp;universal devices for modeling a variety of different organ types, or&nbsp;specialized devices used for modeling specific organs only?	Which organ system(s) can be modelled in your OOAC platform? (choice=Cardiovascular)	Which organ system(s) can be modelled in your OOAC platform? (choice=Digestive)	Which organ system(s) can be modelled in your OOAC platform? (choice=Endocrine)	Which organ system(s) can be modelled in your OOAC platform? (choice=Immune)	Which organ system(s) can be modelled in your OOAC platform? (choice=Integumentary)	Which organ system(s) can be modelled in your OOAC platform? (choice=Lymphatic)	Which organ system(s) can be modelled in your OOAC platform? (choice=Muscular)	Which organ system(s) can be modelled in your OOAC platform? (choice=Nervous)	Which organ system(s) can be modelled in your OOAC platform? (choice=Reproductive)	Which organ system(s) can be modelled in your OOAC platform? (choice=Respiratory)	Which organ system(s) can be modelled in your OOAC platform? (choice=Skeletal)	Which organ system(s) can be modelled in your OOAC platform? (choice=Urinary)
2	I am an end-user of Organ-on-a-Chip technology and do not develop the physical chips or related technology.		Pharmaceutical industry		Unchecked	Checked	Unchecked	Unchecked	Unchecked	Unchecked			< 2 years		Yes, we are currently working with OOAC.	Unchecked	Unchecked	Unchecked	Unchecked	Unchecked	Unchecked	Unchecked		Unchecked	Unchecked	Unchecked	Unchecked	Unchecked	Unchecked	Unchecked	Unchecked	Unchecked	Unchecked	Unchecked	Unchecked			Unchecked	Unchecked	Unchecked	Unchecked	Unchecked	Unchecked	Unchecked	Unchecked	Unchecked	Unchecked	Unchecked	Unchecked
8	I am an end-user of Organ-on-a-Chip technology and do not develop the physical chips or related technology.		Regulatory governmental environment		Unchecked	Checked	Unchecked	Unchecked	Unchecked	Unchecked			>5 years		No, but we are planning to work with OOAC in the future.	Unchecked	Unchecked	Unchecked	Unchecked	Unchecked	Unchecked	Unchecked		Unchecked	Unchecked	Unchecked	Unchecked	Unchecked	Unchecked	Unchecked	Unchecked	Unchecked	Unchecked	Unchecked	Unchecked			Unchecked	Unchecked	Unchecked	Unchecked	Unchecked	Unchecked	Unchecked	Unchecked	Unchecked	Unchecked	Unchecked	Unchecked
10	I am an end-user of Organ-on-a-Chip technology and do not develop the physical chips or related technology.		Regulatory governmental environment		Unchecked	Checked	Unchecked	Unchecked	Unchecked	Unchecked			2-5 years		Yes, we are currently working with OOAC.	Unchecked	Unchecked	Unchecked	Unchecked	Unchecked	Unchecked	Unchecked		Unchecked	Unchecked	Unchecked	Unchecked	Unchecked	Unchecked	Unchecked	Unchecked	Unchecked	Unchecked	Unchecked	Unchecked			Unchecked	Unchecked	Unchecked	Unchecked	Unchecked	Unchecked	Unchecked	Unchecked	Unchecked	Unchecked	Unchecked	Unchecked
13	I am an end-user of Organ-on-a-Chip technology and do not develop the physical chips or related technology.		Non-profit academic research		Unchecked	Unchecked	Unchecked	Unchecked	Unchecked	Checked	Principal investigator		>5 years		Yes, we are currently working with OOAC.	Unchecked	Unchecked	Unchecked	Unchecked	Unchecked	Unchecked	Unchecked		Unchecked	Unchecked	Unchecked	Unchecked	Unchecked	Unchecked	Unchecked	Unchecked	Unchecked	Unchecked	Unchecked	Unchecked			Unchecked	Unchecked	Unchecked	Unchecked	Unchecked	Unchecked	Unchecked	Unchecked	Unchecked	Unchecked	Unchecked	Unchecked
19	I am an end-user of Organ-on-a-Chip technology and do not develop the physical chips or related technology.		Clinical research		Unchecked	Checked	Unchecked	Unchecked	Unchecked	Unchecked			>5 years		Yes, we are currently working with OOAC.	Unchecked	Unchecked	Unchecked	Unchecked	Unchecked	Unchecked	Unchecked		Unchecked	Unchecked	Unchecked	Unchecked	Unchecked	Unchecked	Unchecked	Unchecked	Unchecked	Unchecked	Unchecked	Unchecked			Unchecked	Unchecked	Unchecked	Unchecked	Unchecked	Unchecked	Unchecked	Unchecked	Unchecked	Unchecked	Unchecked	Unchecked
21	I am an end-user of Organ-on-a-Chip technology and do not develop the physical chips or related technology.		Non-profit academic research		Unchecked	Checked	Unchecked	Unchecked	Unchecked	Unchecked			2-5 years		Yes, we are currently working with OOAC.	Unchecked	Unchecked	Unchecked	Unchecked	Unchecked	Unchecked	Unchecked		Unchecked	Unchecked	Unchecked	Unchecked	Unchecked	Unchecked	Unchecked	Unchecked	Unchecked	Unchecked	Unchecked	Unchecked			Unchecked	Unchecked	Unchecked	Unchecked	Unchecked	Unchecked	Unchecked	Unchecked	Unchecked	Unchecked	Unchecked	Unchecked
22	I am an end-user of Organ-on-a-Chip technology and do not develop the physical chips or related technology.		Pharmaceutical industry		Checked	Unchecked	Unchecked	Unchecked	Unchecked	Unchecked			2-5 years		Yes, we are currently working with OOAC.	Unchecked	Unchecked	Unchecked	Unchecked	Unchecked	Unchecked	Unchecked		Unchecked	Unchecked	Unchecked	Unchecked	Unchecked	Unchecked	Unchecked	Unchecked	Unchecked	Unchecked	Unchecked	Unchecked			Unchecked	Unchecked	Unchecked	Unchecked	Unchecked	Unchecked	Unchecked	Unchecked	Unchecked	Unchecked	Unchecked	Unchecked
25	I am an end-user of Organ-on-a-Chip technology and do not develop the physical chips or related technology.		Non-profit academic research		Unchecked	Checked	Unchecked	Unchecked	Unchecked	Unchecked			2-5 years		Yes, we are currently working with OOAC.	Unchecked	Unchecked	Unchecked	Unchecked	Unchecked	Unchecked	Unchecked		Unchecked	Unchecked	Unchecked	Unchecked	Unchecked	Unchecked	Unchecked	Unchecked	Unchecked	Unchecked	Unchecked	Unchecked			Unchecked	Unchecked	Unchecked	Unchecked	Unchecked	Unchecked	Unchecked	Unchecked	Unchecked	Unchecked	Unchecked	Unchecked
26	I am an end-user of Organ-on-a-Chip technology and do not develop the physical chips or related technology.		Chemical industry		Unchecked	Unchecked	Unchecked	Unchecked	Unchecked	Checked	Scientific/Technical officer		< 2 years		Yes, we are currently working with OOAC.	Unchecked	Unchecked	Unchecked	Unchecked	Unchecked	Unchecked	Unchecked		Unchecked	Unchecked	Unchecked	Unchecked	Unchecked	Unchecked	Unchecked	Unchecked	Unchecked	Unchecked	Unchecked	Unchecked			Unchecked	Unchecked	Unchecked	Unchecked	Unchecked	Unchecked	Unchecked	Unchecked	Unchecked	Unchecked	Unchecked	Unchecked
27	I am an end-user of Organ-on-a-Chip technology and do not develop the physical chips or related technology.		Pharmaceutical industry		Unchecked	Checked	Unchecked	Unchecked	Unchecked	Unchecked			< 2 years		Yes, we are currently working with OOAC.	Unchecked	Unchecked	Unchecked	Unchecked	Unchecked	Unchecked	Unchecked		Unchecked	Unchecked	Unchecked	Unchecked	Unchecked	Unchecked	Unchecked	Unchecked	Unchecked	Unchecked	Unchecked	Unchecked			Unchecked	Unchecked	Unchecked	Unchecked	Unchecked	Unchecked	Unchecked	Unchecked	Unchecked	Unchecked	Unchecked	Unchecked
43	I am an end-user of Organ-on-a-Chip technology and do not develop the physical chips or related technology.		Pharmaceutical industry		Unchecked	Checked	Unchecked	Unchecked	Unchecked	Unchecked			>5 years		Yes, we are currently working with OOAC.	Unchecked	Unchecked	Unchecked	Unchecked	Unchecked	Unchecked	Unchecked		Unchecked	Unchecked	Unchecked	Unchecked	Unchecked	Unchecked	Unchecked	Unchecked	Unchecked	Unchecked	Unchecked	Unchecked			Unchecked	Unchecked	Unchecked	Unchecked	Unchecked	Unchecked	Unchecked	Unchecked	Unchecked	Unchecked	Unchecked	Unchecked
46	I am an end-user of Organ-on-a-Chip technology and do not develop the physical chips or related technology.		Pharmaceutical industry		Checked	Unchecked	Unchecked	Unchecked	Unchecked	Unchecked			>5 years		Yes, we are currently working with OOAC.	Unchecked	Unchecked	Unchecked	Unchecked	Unchecked	Unchecked	Unchecked		Unchecked	Unchecked	Unchecked	Unchecked	Unchecked	Unchecked	Unchecked	Unchecked	Unchecked	Unchecked	Unchecked	Unchecked			Unchecked	Unchecked	Unchecked	Unchecked	Unchecked	Unchecked	Unchecked	Unchecked	Unchecked	Unchecked	Unchecked	Unchecked
48	I am an end-user of Organ-on-a-Chip technology and do not develop the physical chips or related technology.		Contract research company		Unchecked	Unchecked	Unchecked	Unchecked	Unchecked	Checked	Director/Department Head		>5 years		Yes, we are currently working with OOAC.	Unchecked	Unchecked	Unchecked	Unchecked	Unchecked	Unchecked	Unchecked		Unchecked	Unchecked	Unchecked	Unchecked	Unchecked	Unchecked	Unchecked	Unchecked	Unchecked	Unchecked	Unchecked	Unchecked			Unchecked	Unchecked	Unchecked	Unchecked	Unchecked	Unchecked	Unchecked	Unchecked	Unchecked	Unchecked	Unchecked	Unchecked
53	I am an end-user of Organ-on-a-Chip technology and do not develop the physical chips or related technology.		Pharmaceutical industry		Unchecked	Checked	Unchecked	Unchecked	Unchecked	Unchecked			< 2 years		Yes, we are currently working with OOAC.	Unchecked	Unchecked	Unchecked	Unchecked	Unchecked	Unchecked	Unchecked		Unchecked	Unchecked	Unchecked	Unchecked	Unchecked	Unchecked	Unchecked	Unchecked	Unchecked	Unchecked	Unchecked	Unchecked			Unchecked	Unchecked	Unchecked	Unchecked	Unchecked	Unchecked	Unchecked	Unchecked	Unchecked	Unchecked	Unchecked	Unchecked
60	I am an end-user of Organ-on-a-Chip technology and do not develop the physical chips or related technology.		Regulatory governmental environment		Checked	Unchecked	Unchecked	Unchecked	Unchecked	Unchecked			>5 years		Yes, we are currently working with OOAC.	Unchecked	Unchecked	Unchecked	Unchecked	Unchecked	Unchecked	Unchecked		Unchecked	Unchecked	Unchecked	Unchecked	Unchecked	Unchecked	Unchecked	Unchecked	Unchecked	Unchecked	Unchecked	Unchecked			Unchecked	Unchecked	Unchecked	Unchecked	Unchecked	Unchecked	Unchecked	Unchecked	Unchecked	Unchecked	Unchecked	Unchecked
63	I am an end-user of Organ-on-a-Chip technology and do not develop the physical chips or related technology.		Non-profit academic research		Unchecked	Checked	Unchecked	Unchecked	Unchecked	Unchecked			2-5 years		No, but we are planning to work with OOAC in the future.	Unchecked	Unchecked	Unchecked	Unchecked	Unchecked	Unchecked	Unchecked		Unchecked	Unchecked	Unchecked	Unchecked	Unchecked	Unchecked	Unchecked	Unchecked	Unchecked	Unchecked	Unchecked	Unchecked			Unchecked	Unchecked	Unchecked	Unchecked	Unchecked	Unchecked	Unchecked	Unchecked	Unchecked	Unchecked	Unchecked	Unchecked
64	I am an end-user of Organ-on-a-Chip technology and do not develop the physical chips or related technology.		Pharmaceutical industry		Unchecked	Checked	Unchecked	Unchecked	Unchecked	Unchecked			>5 years		Yes, we have worked with OOAC in the past, but are not currently doing so.	Unchecked	Unchecked	Unchecked	Unchecked	Unchecked	Unchecked	Unchecked		Unchecked	Unchecked	Unchecked	Unchecked	Unchecked	Unchecked	Unchecked	Unchecked	Unchecked	Unchecked	Unchecked	Unchecked			Unchecked	Unchecked	Unchecked	Unchecked	Unchecked	Unchecked	Unchecked	Unchecked	Unchecked	Unchecked	Unchecked	Unchecked
71	I am an end-user of Organ-on-a-Chip technology and do not develop the physical chips or related technology.		Non-profit academic research		Unchecked	Unchecked	Checked	Checked	Unchecked	Checked	Physicist		< 2 years		No, but we are planning to work with OOAC in the future.	Unchecked	Unchecked	Unchecked	Unchecked	Unchecked	Unchecked	Unchecked		Unchecked	Unchecked	Unchecked	Unchecked	Unchecked	Unchecked	Unchecked	Unchecked	Unchecked	Unchecked	Unchecked	Unchecked			Unchecked	Unchecked	Unchecked	Unchecked	Unchecked	Unchecked	Unchecked	Unchecked	Unchecked	Unchecked	Unchecked	Unchecked
73	I am an end-user of Organ-on-a-Chip technology and do not develop the physical chips or related technology.		Non-profit academic research		Checked	Unchecked	Unchecked	Unchecked	Unchecked	Unchecked			< 2 years		Yes, we are currently working with OOAC.	Unchecked	Unchecked	Unchecked	Unchecked	Unchecked	Unchecked	Unchecked		Unchecked	Unchecked	Unchecked	Unchecked	Unchecked	Unchecked	Unchecked	Unchecked	Unchecked	Unchecked	Unchecked	Unchecked			Unchecked	Unchecked	Unchecked	Unchecked	Unchecked	Unchecked	Unchecked	Unchecked	Unchecked	Unchecked	Unchecked	Unchecked
77	I am an end-user of Organ-on-a-Chip technology and do not develop the physical chips or related technology.		Non-profit academic research		Unchecked	Checked	Unchecked	Unchecked	Unchecked	Unchecked			< 2 years		Yes, we are currently working with OOAC.	Unchecked	Unchecked	Unchecked	Unchecked	Unchecked	Unchecked	Unchecked		Unchecked	Unchecked	Unchecked	Unchecked	Unchecked	Unchecked	Unchecked	Unchecked	Unchecked	Unchecked	Unchecked	Unchecked			Unchecked	Unchecked	Unchecked	Unchecked	Unchecked	Unchecked	Unchecked	Unchecked	Unchecked	Unchecked	Unchecked	Unchecked
80	I am an end-user of Organ-on-a-Chip technology and do not develop the physical chips or related technology.		Contract research company		Unchecked	Checked	Unchecked	Unchecked	Unchecked	Unchecked			< 2 years		No, but we are planning to work with OOAC in the future.	Unchecked	Unchecked	Unchecked	Unchecked	Unchecked	Unchecked	Unchecked		Unchecked	Unchecked	Unchecked	Unchecked	Unchecked	Unchecked	Unchecked	Unchecked	Unchecked	Unchecked	Unchecked	Unchecked			Unchecked	Unchecked	Unchecked	Unchecked	Unchecked	Unchecked	Unchecked	Unchecked	Unchecked	Unchecked	Unchecked	Unchecked
93	I am an end-user of Organ-on-a-Chip technology and do not develop the physical chips or related technology.		Pharmaceutical industry		Unchecked	Checked	Unchecked	Unchecked	Unchecked	Unchecked			< 2 years		No, but we are planning to work with OOAC in the future.	Unchecked	Unchecked	Unchecked	Unchecked	Unchecked	Unchecked	Unchecked		Unchecked	Unchecked	Unchecked	Unchecked	Unchecked	Unchecked	Unchecked	Unchecked	Unchecked	Unchecked	Unchecked	Unchecked			Unchecked	Unchecked	Unchecked	Unchecked	Unchecked	Unchecked	Unchecked	Unchecked	Unchecked	Unchecked	Unchecked	Unchecked
94	I am an end-user of Organ-on-a-Chip technology and do not develop the physical chips or related technology.		Non-profit academic research		Unchecked	Checked	Unchecked	Unchecked	Unchecked	Unchecked			>5 years		Yes, we are currently working with OOAC.	Unchecked	Unchecked	Unchecked	Unchecked	Unchecked	Unchecked	Unchecked		Unchecked	Unchecked	Unchecked	Unchecked	Unchecked	Unchecked	Unchecked	Unchecked	Unchecked	Unchecked	Unchecked	Unchecked			Unchecked	Unchecked	Unchecked	Unchecked	Unchecked	Unchecked	Unchecked	Unchecked	Unchecked	Unchecked	Unchecked	Unchecked
112	I am an end-user of Organ-on-a-Chip technology and do not develop the physical chips or related technology.		Pharmaceutical industry		Unchecked	Checked	Unchecked	Unchecked	Unchecked	Unchecked			2-5 years		Yes, we are currently working with OOAC.	Unchecked	Unchecked	Unchecked	Unchecked	Unchecked	Unchecked	Unchecked		Unchecked	Unchecked	Unchecked	Unchecked	Unchecked	Unchecked	Unchecked	Unchecked	Unchecked	Unchecked	Unchecked	Unchecked			Unchecked	Unchecked	Unchecked	Unchecked	Unchecked	Unchecked	Unchecked	Unchecked	Unchecked	Unchecked	Unchecked	Unchecked
117	I am an end-user of Organ-on-a-Chip technology and do not develop the physical chips or related technology.		Non-profit academic research		Unchecked	Checked	Unchecked	Unchecked	Unchecked	Unchecked			< 2 years		No, but we are planning to work with OOAC in the future.	Unchecked	Unchecked	Unchecked	Unchecked	Unchecked	Unchecked	Unchecked		Unchecked	Unchecked	Unchecked	Unchecked	Unchecked	Unchecked	Unchecked	Unchecked	Unchecked	Unchecked	Unchecked	Unchecked			Unchecked	Unchecked	Unchecked	Unchecked	Unchecked	Unchecked	Unchecked	Unchecked	Unchecked	Unchecked	Unchecked	Unchecked
122	I am an end-user of Organ-on-a-Chip technology and do not develop the physical chips or related technology.		Non-profit academic research		Checked	Unchecked	Unchecked	Unchecked	Unchecked	Unchecked			2-5 years		Yes, we are currently working with OOAC.	Unchecked	Unchecked	Unchecked	Unchecked	Unchecked	Unchecked	Unchecked		Unchecked	Unchecked	Unchecked	Unchecked	Unchecked	Unchecked	Unchecked	Unchecked	Unchecked	Unchecked	Unchecked	Unchecked			Unchecked	Unchecked	Unchecked	Unchecked	Unchecked	Unchecked	Unchecked	Unchecked	Unchecked	Unchecked	Unchecked	Unchecked
138	I am an end-user of Organ-on-a-Chip technology and do not develop the physical chips or related technology.		Clinical research		Unchecked	Unchecked	Unchecked	Unchecked	Unchecked	Unchecked	MSc Student imperial college london		< 2 years		Yes, we are currently working with OOAC.	Unchecked	Unchecked	Unchecked	Unchecked	Unchecked	Unchecked	Unchecked		Unchecked	Unchecked	Unchecked	Unchecked	Unchecked	Unchecked	Unchecked	Unchecked	Unchecked	Unchecked	Unchecked	Unchecked			Unchecked	Unchecked	Unchecked	Unchecked	Unchecked	Unchecked	Unchecked	Unchecked	Unchecked	Unchecked	Unchecked	Unchecked
141	I am an end-user of Organ-on-a-Chip technology and do not develop the physical chips or related technology.		Clinical research		Unchecked	Unchecked	Unchecked	Unchecked	Unchecked	Unchecked	Student		2-5 years		Yes, we are currently working with OOAC.	Unchecked	Unchecked	Unchecked	Unchecked	Unchecked	Unchecked	Unchecked		Unchecked	Unchecked	Unchecked	Unchecked	Unchecked	Unchecked	Unchecked	Unchecked	Unchecked	Unchecked	Unchecked	Unchecked			Unchecked	Unchecked	Unchecked	Unchecked	Unchecked	Unchecked	Unchecked	Unchecked	Unchecked	Unchecked	Unchecked	Unchecked
4	I am a developer of Organ-on-a-Chip (OOAC) and/or OOAC-related technology.	Company: OOAC devices and technology are part of our broader product portfolio diversification.			Checked	Unchecked	Unchecked	Unchecked	Unchecked	Unchecked		>5 years		50-100 employees		Checked	Checked	Unchecked	Checked	Checked	Checked	Checked	general biotech	Checked	Checked	Unchecked	Checked	Checked	Checked	Unchecked	Checked	Unchecked	Checked	Checked	Unchecked		We have done both.	Checked	Checked	Checked	Unchecked	Unchecked	Unchecked	Checked	Checked	Unchecked	Unchecked	Unchecked	Unchecked
5	I am a developer of Organ-on-a-Chip (OOAC) and/or OOAC-related technology.	Academic or nonprofit research environment.			Unchecked	Unchecked	Checked	Unchecked	Unchecked	Unchecked		>5 years		10-50 employees		Checked	Checked	Unchecked	Unchecked	Unchecked	Unchecked	Unchecked		Unchecked	Checked	Unchecked	Checked	Unchecked	Unchecked	Unchecked	Unchecked	Unchecked	Unchecked	Unchecked	Unchecked		We have done both.	Checked	Unchecked	Unchecked	Checked	Unchecked	Checked	Checked	Checked	Unchecked	Unchecked	Unchecked	Unchecked
6	I am a developer of Organ-on-a-Chip (OOAC) and/or OOAC-related technology.	Company: mainly focused on OOAC devices and technology.			Unchecked	Unchecked	Unchecked	Unchecked	Unchecked	Checked	Sales Consultant UK & Nordics	>5 years		>100 employees		Checked	Checked	Checked	Checked	Checked	Checked	Unchecked		Unchecked	Checked	Unchecked	Checked	Unchecked	Unchecked	Unchecked	Checked	Checked	Checked	Checked	Unchecked		We have done both.	Checked	Checked	Unchecked	Checked	Unchecked	Checked	Unchecked	Checked	Unchecked	Checked	Unchecked	Checked
9	I am a developer of Organ-on-a-Chip (OOAC) and/or OOAC-related technology.	Company: mainly focused on OOAC devices and technology.			Unchecked	Checked	Unchecked	Unchecked	Unchecked	Unchecked		>5 years		10-50 employees		Checked	Checked	Checked	Checked	Checked	Checked	Unchecked		Checked	Checked	Checked	Checked	Checked	Checked	Checked	Checked	Checked	Checked	Unchecked	Unchecked		We have done both.	Checked	Checked	Unchecked	Checked	Unchecked	Unchecked	Checked	Checked	Unchecked	Unchecked	Checked	Unchecked
16	I am a developer of Organ-on-a-Chip (OOAC) and/or OOAC-related technology.	Company: mainly focused on OOAC devices and technology.			Checked	Unchecked	Unchecked	Unchecked	Unchecked	Unchecked		2-5 years		0-10 employees		Checked	Checked	Checked	Unchecked	Unchecked	Unchecked	Checked	cro	Unchecked	Unchecked	Checked	Unchecked	Checked	Unchecked	Unchecked	Unchecked	Unchecked	Unchecked	Checked	Unchecked		We have done both.	Checked	Checked	Unchecked	Checked	Unchecked	Unchecked	Checked	Unchecked	Unchecked	Unchecked	Unchecked	Unchecked
17	I am a developer of Organ-on-a-Chip (OOAC) and/or OOAC-related technology.	Academic or nonprofit research environment.			Checked	Unchecked	Unchecked	Unchecked	Unchecked	Unchecked		2-5 years		0-10 employees		Unchecked	Unchecked	Unchecked	Unchecked	Unchecked	Unchecked	Checked	OOC manufacturers	Unchecked	Checked	Unchecked	Unchecked	Unchecked	Unchecked	Unchecked	Checked	Unchecked	Unchecked	Unchecked	Checked	New material	N/A (not developing OOAC devices but providing supportive technology/services instead).	Unchecked	Unchecked	Unchecked	Unchecked	Unchecked	Unchecked	Unchecked	Unchecked	Unchecked	Unchecked	Unchecked	Unchecked
18	I am a developer of Organ-on-a-Chip (OOAC) and/or OOAC-related technology.	Academic or nonprofit research environment.			Checked	Checked	Unchecked	Unchecked	Unchecked	Unchecked		>5 years		>100 employees		Checked	Checked	Unchecked	Checked	Unchecked	Unchecked	Unchecked		Checked	Checked	Checked	Unchecked	Unchecked	Unchecked	Unchecked	Checked	Checked	Unchecked	Checked	Checked	Government funding opportunities	We have done both.	Unchecked	Unchecked	Unchecked	Unchecked	Unchecked	Unchecked	Unchecked	Unchecked	Unchecked	Unchecked	Unchecked	Unchecked
24	I am a developer of Organ-on-a-Chip (OOAC) and/or OOAC-related technology.	Academic or nonprofit research environment.			Unchecked	Checked	Unchecked	Unchecked	Unchecked	Unchecked		< 2 years		0-10 employees		Unchecked	Checked	Unchecked	Unchecked	Unchecked	Unchecked	Unchecked		Unchecked	Checked	Checked	Unchecked	Checked	Unchecked	Unchecked	Checked	Unchecked	Checked	Unchecked	Unchecked		We have done both.	Unchecked	Checked	Unchecked	Unchecked	Unchecked	Unchecked	Unchecked	Unchecked	Unchecked	Unchecked	Unchecked	Checked
33	I am a developer of Organ-on-a-Chip (OOAC) and/or OOAC-related technology.	Company: mainly focused on OOAC devices and technology.			Checked	Unchecked	Checked	Unchecked	Unchecked	Unchecked		2-5 years		0-10 employees		Checked	Checked	Unchecked	Unchecked	Unchecked	Unchecked	Unchecked		Unchecked	Checked	Unchecked	Unchecked	Unchecked	Unchecked	Unchecked	Unchecked	Unchecked	Unchecked	Unchecked	Unchecked		One universal device design for use with different organs.	Checked	Checked	Unchecked	Checked	Unchecked	Unchecked	Checked	Unchecked	Unchecked	Checked	Unchecked	Unchecked
35	I am a developer of Organ-on-a-Chip (OOAC) and/or OOAC-related technology.	Company: mainly focused on OOAC devices and technology.			Unchecked	Unchecked	Checked	Unchecked	Unchecked	Unchecked		2-5 years		0-10 employees		Checked	Checked	Checked	Unchecked	Unchecked	Unchecked	Unchecked		Checked	Checked	Unchecked	Unchecked	Checked	Unchecked	Unchecked	Checked	Unchecked	Unchecked	Checked	Unchecked		We have done both.	Checked	Checked	Unchecked	Checked	Unchecked	Unchecked	Checked	Unchecked	Unchecked	Checked	Unchecked	Unchecked
39	I am a developer of Organ-on-a-Chip (OOAC) and/or OOAC-related technology.	Company: mainly focused on OOAC devices and technology.			Checked	Unchecked	Unchecked	Unchecked	Unchecked	Unchecked		>5 years		10-50 employees		Unchecked	Checked	Unchecked	Unchecked	Unchecked	Unchecked	Unchecked		Unchecked	Unchecked	Checked	Unchecked	Unchecked	Unchecked	Unchecked	Unchecked	Unchecked	Unchecked	Unchecked	Unchecked		We have done both.	Checked	Checked	Checked	Checked	Unchecked	Checked	Checked	Checked	Unchecked	Checked	Checked	Checked
44	I am a developer of Organ-on-a-Chip (OOAC) and/or OOAC-related technology.	Company: mainly focused on OOAC devices and technology.			Unchecked	Checked	Unchecked	Unchecked	Unchecked	Unchecked		2-5 years		10-50 employees		Checked	Checked	Unchecked	Checked	Checked	Checked	Unchecked		Unchecked	Checked	Checked	Checked	Unchecked	Unchecked	Unchecked	Unchecked	Unchecked	Checked	Checked	Unchecked		We have done both.	Unchecked	Checked	Unchecked	Checked	Unchecked	Unchecked	Unchecked	Unchecked	Unchecked	Checked	Unchecked	Unchecked
45	I am a developer of Organ-on-a-Chip (OOAC) and/or OOAC-related technology.	Company: mainly focused on OOAC devices and technology.			Unchecked	Checked	Unchecked	Unchecked	Unchecked	Unchecked		>5 years		10-50 employees		Checked	Checked	Unchecked	Checked	Checked	Checked	Unchecked		Checked	Unchecked	Checked	Checked	Unchecked	Unchecked	Unchecked	Checked	Unchecked	Checked	Unchecked	Unchecked		One universal device design for use with different organs.	Unchecked	Checked	Checked	Checked	Unchecked	Unchecked	Checked	Checked	Checked	Checked	Unchecked	Checked
47	I am a developer of Organ-on-a-Chip (OOAC) and/or OOAC-related technology.	Company: OOAC devices and technology are part of our broader product portfolio diversification.			Unchecked	Checked	Unchecked	Unchecked	Unchecked	Unchecked		< 2 years		0-10 employees		Checked	Checked	Unchecked	Unchecked	Unchecked	Unchecked	Unchecked		Checked	Checked	Checked	Unchecked	Checked	Unchecked	Checked	Unchecked	Unchecked	Unchecked	Unchecked	Unchecked		One universal device design for use with different organs.	Checked	Checked	Unchecked	Unchecked	Unchecked	Unchecked	Unchecked	Checked	Unchecked	Checked	Unchecked	Unchecked
51	I am a developer of Organ-on-a-Chip (OOAC) and/or OOAC-related technology.	Company: OOAC devices and technology are part of our broader product portfolio diversification.			Unchecked	Checked	Unchecked	Unchecked	Unchecked	Unchecked		>5 years		10-50 employees		Unchecked	Unchecked	Checked	Unchecked	Unchecked	Unchecked	Unchecked		Unchecked	Unchecked	Unchecked	Unchecked	Unchecked	Unchecked	Unchecked	Unchecked	Checked	Unchecked	Unchecked	Unchecked		One universal device design for use with different organs.	Unchecked	Unchecked	Unchecked	Unchecked	Unchecked	Unchecked	Unchecked	Unchecked	Checked	Checked	Checked	Checked
52	I am a developer of Organ-on-a-Chip (OOAC) and/or OOAC-related technology.	Company: mainly focused on OOAC devices and technology.			Checked	Unchecked	Unchecked	Unchecked	Unchecked	Unchecked		< 2 years		0-10 employees		Unchecked	Checked	Unchecked	Unchecked	Unchecked	Unchecked	Unchecked		Unchecked	Unchecked	Unchecked	Unchecked	Unchecked	Unchecked	Unchecked	Checked	Unchecked	Checked	Unchecked	Unchecked		N/A (not developing OOAC devices but providing supportive technology/services instead).	Checked	Unchecked	Unchecked	Unchecked	Unchecked	Unchecked	Checked	Checked	Unchecked	Unchecked	Checked	Unchecked
56	I am a developer of Organ-on-a-Chip (OOAC) and/or OOAC-related technology.	Academic or nonprofit research environment.			Unchecked	Unchecked	Checked	Unchecked	Unchecked	Unchecked		2-5 years		0-10 employees		Checked	Unchecked	Unchecked	Unchecked	Unchecked	Unchecked	Unchecked		Checked	Unchecked	Unchecked	Unchecked	Checked	Unchecked	Unchecked	Unchecked	Checked	Unchecked	Unchecked	Unchecked		We have done both.	Checked	Checked	Unchecked	Unchecked	Unchecked	Unchecked	Checked	Checked	Unchecked	Unchecked	Unchecked	Unchecked
58	I am a developer of Organ-on-a-Chip (OOAC) and/or OOAC-related technology.	Company: mainly focused on OOAC devices and technology.			Unchecked	Checked	Unchecked	Unchecked	Unchecked	Unchecked		>5 years		0-10 employees		Checked	Checked	Checked	Checked	Checked	Checked	Unchecked		Checked	Unchecked	Unchecked	Unchecked	Unchecked	Unchecked	Unchecked	Unchecked	Unchecked	Unchecked	Unchecked	Unchecked		One universal device design for use with different organs.	Checked	Unchecked	Unchecked	Checked	Unchecked	Unchecked	Unchecked	Checked	Unchecked	Unchecked	Unchecked	Checked
59	I am a developer of Organ-on-a-Chip (OOAC) and/or OOAC-related technology.	Company: mainly focused on OOAC devices and technology.			Unchecked	Unchecked	Checked	Checked	Unchecked	Unchecked		>5 years		10-50 employees		Unchecked	Checked	Checked	Checked	Checked	Checked	Unchecked		Unchecked	Unchecked	Checked	Unchecked	Unchecked	Unchecked	Unchecked	Checked	Unchecked	Checked	Unchecked	Unchecked		We have done both.	Checked	Checked	Unchecked	Checked	Unchecked	Unchecked	Checked	Checked	Unchecked	Unchecked	Unchecked	Checked
61	I am a developer of Organ-on-a-Chip (OOAC) and/or OOAC-related technology.	Academic or nonprofit research environment.			Checked	Unchecked	Unchecked	Unchecked	Unchecked	Unchecked		2-5 years		0-10 employees		Checked	Checked	Checked	Unchecked	Unchecked	Unchecked	Unchecked		Checked	Checked	Unchecked	Unchecked	Unchecked	Unchecked	Unchecked	Checked	Unchecked	Unchecked	Checked	Unchecked		We have done both.	Checked	Checked	Unchecked	Checked	Unchecked	Unchecked	Checked	Checked	Checked	Checked	Checked	Unchecked
65	I am a developer of Organ-on-a-Chip (OOAC) and/or OOAC-related technology.	Company: mainly focused on OOAC devices and technology.			Checked	Unchecked	Unchecked	Unchecked	Unchecked	Unchecked		< 2 years		50-100 employees		Unchecked	Checked	Unchecked	Unchecked	Unchecked	Unchecked	Unchecked		Unchecked	Checked	Unchecked	Unchecked	Unchecked	Unchecked	Unchecked	Unchecked	Unchecked	Unchecked	Unchecked	Unchecked		We have done both.	Unchecked	Checked	Unchecked	Unchecked	Unchecked	Unchecked	Unchecked	Checked	Unchecked	Checked	Unchecked	Checked
66	I am a developer of Organ-on-a-Chip (OOAC) and/or OOAC-related technology.	Academic or nonprofit research environment.			Unchecked	Checked	Unchecked	Unchecked	Unchecked	Unchecked		>5 years		0-10 employees		Checked	Checked	Unchecked	Unchecked	Unchecked	Unchecked	Unchecked		Checked	Unchecked	Unchecked	Unchecked	Unchecked	Unchecked	Unchecked	Unchecked	Unchecked	Unchecked	Unchecked	Unchecked		Specialized device designs for specific organs.	Unchecked	Unchecked	Unchecked	Unchecked	Unchecked	Unchecked	Unchecked	Checked	Unchecked	Unchecked	Unchecked	Unchecked
67	I am a developer of Organ-on-a-Chip (OOAC) and/or OOAC-related technology.	Academic or nonprofit research environment.			Unchecked	Unchecked	Checked	Unchecked	Unchecked	Unchecked		>5 years		10-50 employees		Checked	Checked	Unchecked	Checked	Unchecked	Checked	Unchecked		Checked	Unchecked	Unchecked	Unchecked	Checked	Unchecked	Unchecked	Checked	Checked	Unchecked	Unchecked	Unchecked		We have done both.	Unchecked	Unchecked	Unchecked	Unchecked	Unchecked	Checked	Unchecked	Unchecked	Unchecked	Checked	Unchecked	Unchecked
68	I am a developer of Organ-on-a-Chip (OOAC) and/or OOAC-related technology.	Company: mainly focused on OOAC devices and technology.			Unchecked	Checked	Checked	Unchecked	Unchecked	Unchecked		2-5 years		0-10 employees		Checked	Checked	Unchecked	Unchecked	Unchecked	Unchecked	Unchecked		Unchecked	Checked	Unchecked	Unchecked	Unchecked	Unchecked	Unchecked	Checked	Checked	Unchecked	Checked	Unchecked		One universal device design for use with different organs.	Checked	Unchecked	Unchecked	Unchecked	Unchecked	Unchecked	Unchecked	Unchecked	Unchecked	Unchecked	Unchecked	Unchecked
74	I am a developer of Organ-on-a-Chip (OOAC) and/or OOAC-related technology.	Academic or nonprofit research environment.			Unchecked	Unchecked	Checked	Unchecked	Unchecked	Unchecked		< 2 years		0-10 employees		Checked	Checked	Checked	Unchecked	Unchecked	Unchecked	Unchecked		Checked	Unchecked	Unchecked	Unchecked	Unchecked	Unchecked	Unchecked	Unchecked	Unchecked	Unchecked	Unchecked	Unchecked		N/A (not developing OOAC devices but providing supportive technology/services instead).	Unchecked	Checked	Checked	Unchecked	Unchecked	Unchecked	Unchecked	Unchecked	Unchecked	Unchecked	Unchecked	Unchecked
75	I am a developer of Organ-on-a-Chip (OOAC) and/or OOAC-related technology.	Company: mainly focused on OOAC devices and technology.			Checked	Unchecked	Unchecked	Unchecked	Unchecked	Unchecked		>5 years		10-50 employees		Checked	Checked	Checked	Checked	Unchecked	Unchecked	Unchecked		Checked	Unchecked	Unchecked	Unchecked	Unchecked	Unchecked	Unchecked	Checked	Unchecked	Checked	Unchecked	Unchecked		Specialized device designs for specific organs.	Unchecked	Unchecked	Unchecked	Unchecked	Unchecked	Unchecked	Unchecked	Checked	Unchecked	Unchecked	Unchecked	Unchecked
76	I am a developer of Organ-on-a-Chip (OOAC) and/or OOAC-related technology.	Academic or nonprofit research environment.			Unchecked	Unchecked	Checked	Unchecked	Unchecked	Unchecked		2-5 years		0-10 employees		Checked	Checked	Unchecked	Checked	Unchecked	Unchecked	Unchecked		Unchecked	Checked	Unchecked	Unchecked	Unchecked	Unchecked	Unchecked	Checked	Checked	Unchecked	Unchecked	Unchecked		N/A (not developing OOAC devices but providing supportive technology/services instead).	Checked	Checked	Checked	Checked	Checked	Checked	Checked	Checked	Checked	Checked	Checked	Checked
82	I am a developer of Organ-on-a-Chip (OOAC) and/or OOAC-related technology.	Academic or nonprofit research environment.			Unchecked	Checked	Unchecked	Unchecked	Unchecked	Unchecked		>5 years		10-50 employees		Checked	Checked	Checked	Unchecked	Unchecked	Unchecked	Unchecked		Checked	Unchecked	Unchecked	Unchecked	Unchecked	Unchecked	Unchecked	Unchecked	Unchecked	Unchecked	Unchecked	Unchecked		Specialized device designs for specific organs.	Unchecked	Unchecked	Unchecked	Unchecked	Unchecked	Unchecked	Unchecked	Unchecked	Unchecked	Unchecked	Unchecked	Unchecked
86	I am a developer of Organ-on-a-Chip (OOAC) and/or OOAC-related technology.	Company: mainly focused on OOAC devices and technology.			Checked	Unchecked	Unchecked	Unchecked	Unchecked	Unchecked		>5 years		10-50 employees		Checked	Checked	Unchecked	Unchecked	Checked	Checked	Unchecked		Checked	Checked	Checked	Unchecked	Unchecked	Unchecked	Checked	Checked	Checked	Checked	Checked	Unchecked		One universal device design for use with different organs.	Checked	Checked	Checked	Checked	Checked	Checked	Checked	Checked	Checked	Checked	Checked	Checked
87	I am a developer of Organ-on-a-Chip (OOAC) and/or OOAC-related technology.	Academic or nonprofit research environment.			Unchecked	Unchecked	Checked	Unchecked	Unchecked	Unchecked		< 2 years		10-50 employees		Checked	Unchecked	Unchecked	Unchecked	Unchecked	Unchecked	Unchecked		Unchecked	Checked	Unchecked	Unchecked	Unchecked	Unchecked	Unchecked	Unchecked	Unchecked	Unchecked	Unchecked	Unchecked		One universal device design for use with different organs.	Unchecked	Unchecked	Unchecked	Unchecked	Unchecked	Unchecked	Unchecked	Unchecked	Unchecked	Unchecked	Checked	Unchecked
91	I am a developer of Organ-on-a-Chip (OOAC) and/or OOAC-related technology.	Company: mainly focused on OOAC devices and technology.			Checked	Unchecked	Unchecked	Unchecked	Unchecked	Unchecked		2-5 years		10-50 employees		Unchecked	Checked	Unchecked	Unchecked	Unchecked	Unchecked	Unchecked		Checked	Unchecked	Unchecked	Unchecked	Unchecked	Unchecked	Unchecked	Unchecked	Unchecked	Checked	Unchecked	Unchecked		Specialized device designs for specific organs.	Unchecked	Unchecked	Unchecked	Unchecked	Unchecked	Unchecked	Unchecked	Checked	Unchecked	Unchecked	Unchecked	Unchecked
92	I am a developer of Organ-on-a-Chip (OOAC) and/or OOAC-related technology.	Academic or nonprofit research environment.			Unchecked	Checked	Unchecked	Unchecked	Unchecked	Unchecked		2-5 years		0-10 employees		Checked	Checked	Checked	Unchecked	Unchecked	Unchecked	Unchecked		Unchecked	Checked	Unchecked	Unchecked	Checked	Unchecked	Unchecked	Unchecked	Unchecked	Unchecked	Unchecked	Unchecked		Specialized device designs for specific organs.	Unchecked	Checked	Unchecked	Unchecked	Unchecked	Unchecked	Unchecked	Unchecked	Unchecked	Unchecked	Unchecked	Unchecked
96	I am a developer of Organ-on-a-Chip (OOAC) and/or OOAC-related technology.	Company: mainly focused on OOAC devices and technology.			Checked	Unchecked	Unchecked	Unchecked	Unchecked	Unchecked		>5 years		>100 employees		Checked	Checked	Unchecked	Checked	Checked	Checked	Unchecked		Checked	Checked	Unchecked	Checked	Unchecked	Unchecked	Unchecked	Checked	Unchecked	Checked	Checked	Unchecked		We have done both.	Unchecked	Checked	Unchecked	Checked	Checked	Unchecked	Unchecked	Checked	Checked	Checked	Unchecked	Unchecked
97	I am a developer of Organ-on-a-Chip (OOAC) and/or OOAC-related technology.	Company: mainly focused on OOAC devices and technology.			Unchecked	Checked	Unchecked	Unchecked	Unchecked	Unchecked		2-5 years		0-10 employees		Checked	Checked	Checked	Unchecked	Checked	Checked	Unchecked		Checked	Unchecked	Unchecked	Unchecked	Unchecked	Unchecked	Unchecked	Unchecked	Checked	Checked	Checked	Checked	Implementation of alternative organs on chip and perfusion is currently in development	One universal device design for use with different organs.	Unchecked	Checked	Unchecked	Checked	Unchecked	Unchecked	Unchecked	Unchecked	Unchecked	Checked	Unchecked	Unchecked
98	I am a developer of Organ-on-a-Chip (OOAC) and/or OOAC-related technology.	Academic or nonprofit research environment.			Unchecked	Checked	Unchecked	Unchecked	Unchecked	Unchecked		2-5 years		0-10 employees		Checked	Unchecked	Unchecked	Unchecked	Unchecked	Unchecked	Unchecked		Unchecked	Unchecked	Unchecked	Unchecked	Unchecked	Unchecked	Unchecked	Unchecked	Checked	Unchecked	Unchecked	Unchecked		Specialized device designs for specific organs.	Unchecked	Checked	Unchecked	Checked	Unchecked	Unchecked	Unchecked	Unchecked	Unchecked	Unchecked	Unchecked	Unchecked
99	I am a developer of Organ-on-a-Chip (OOAC) and/or OOAC-related technology.	Company: OOAC devices and technology are part of our broader product portfolio diversification.			Unchecked	Checked	Unchecked	Unchecked	Unchecked	Unchecked		< 2 years		0-10 employees		Checked	Checked	Checked	Unchecked	Unchecked	Unchecked	Unchecked		Checked	Unchecked	Checked	Checked	Checked	Checked	Checked	Unchecked	Checked	Checked	Unchecked	Unchecked		Specialized device designs for specific organs.	Checked	Unchecked	Unchecked	Checked	Unchecked	Unchecked	Unchecked	Unchecked	Unchecked	Unchecked	Unchecked	Unchecked
102	I am a developer of Organ-on-a-Chip (OOAC) and/or OOAC-related technology.	Academic or nonprofit research environment.			Unchecked	Checked	Unchecked	Unchecked	Unchecked	Unchecked		2-5 years		>100 employees		Checked	Unchecked	Unchecked	Unchecked	Unchecked	Unchecked	Unchecked		Unchecked	Unchecked	Unchecked	Checked	Unchecked	Unchecked	Unchecked	Unchecked	Unchecked	Unchecked	Unchecked	Unchecked		One universal device design for use with different organs.	Unchecked	Checked	Checked	Checked	Unchecked	Unchecked	Unchecked	Unchecked	Checked	Unchecked	Unchecked	Unchecked
103	I am a developer of Organ-on-a-Chip (OOAC) and/or OOAC-related technology.	Academic or nonprofit research environment.			Checked	Unchecked	Unchecked	Unchecked	Unchecked	Unchecked		>5 years		0-10 employees		Checked	Checked	Checked	Unchecked	Checked	Unchecked	Unchecked		Checked	Checked	Unchecked	Checked	Unchecked	Unchecked	Unchecked	Checked	Unchecked	Checked	Unchecked	Unchecked		Specialized device designs for specific organs.	Checked	Unchecked	Unchecked	Checked	Unchecked	Unchecked	Unchecked	Checked	Unchecked	Unchecked	Unchecked	Unchecked
104	I am a developer of Organ-on-a-Chip (OOAC) and/or OOAC-related technology.	Company: mainly focused on OOAC devices and technology.			Checked	Unchecked	Unchecked	Unchecked	Unchecked	Unchecked		>5 years		10-50 employees		Checked	Checked	Unchecked	Checked	Unchecked	Checked	Unchecked		Unchecked	Unchecked	Checked	Unchecked	Checked	Unchecked	Unchecked	Checked	Unchecked	Checked	Unchecked	Unchecked		We have done both.	Checked	Checked	Unchecked	Checked	Checked	Unchecked	Checked	Checked	Unchecked	Checked	Checked	Checked
106	I am a developer of Organ-on-a-Chip (OOAC) and/or OOAC-related technology.	Company: mainly focused on OOAC devices and technology.			Checked	Unchecked	Checked	Unchecked	Unchecked	Unchecked		2-5 years		0-10 employees		Checked	Checked	Unchecked	Unchecked	Unchecked	Checked	Unchecked		Unchecked	Checked	Unchecked	Unchecked	Unchecked	Unchecked	Unchecked	Checked	Checked	Unchecked	Unchecked	Unchecked		One universal device design for use with different organs.	Unchecked	Checked	Unchecked	Checked	Unchecked	Checked	Unchecked	Unchecked	Checked	Checked	Checked	Checked
107	I am a developer of Organ-on-a-Chip (OOAC) and/or OOAC-related technology.	Company: mainly focused on OOAC devices and technology.			Unchecked	Checked	Unchecked	Unchecked	Unchecked	Unchecked		>5 years		>100 employees		Checked	Checked	Unchecked	Checked	Unchecked	Checked	Unchecked		Checked	Unchecked	Unchecked	Checked	Unchecked	Unchecked	Unchecked	Unchecked	Unchecked	Checked	Checked	Unchecked		We have done both.	Unchecked	Checked	Unchecked	Checked	Unchecked	Unchecked	Checked	Checked	Unchecked	Checked	Unchecked	Checked
109	I am a developer of Organ-on-a-Chip (OOAC) and/or OOAC-related technology.	Academic or nonprofit research environment.			Checked	Unchecked	Unchecked	Unchecked	Unchecked	Unchecked		2-5 years		0-10 employees		Checked	Checked	Checked	Checked	Unchecked	Unchecked	Unchecked		Unchecked	Checked	Unchecked	Checked	Checked	Unchecked	Unchecked	Checked	Unchecked	Unchecked	Unchecked	Unchecked		Specialized device designs for specific organs.	Checked	Unchecked	Unchecked	Unchecked	Unchecked	Checked	Unchecked	Checked	Unchecked	Checked	Unchecked	Unchecked
111	I am a developer of Organ-on-a-Chip (OOAC) and/or OOAC-related technology.	Academic or nonprofit research environment.			Unchecked	Unchecked	Unchecked	Unchecked	Unchecked	Checked	Professor	>5 years		10-50 employees		Unchecked	Checked	Unchecked	Unchecked	Unchecked	Unchecked	Unchecked		Unchecked	Unchecked	Checked	Unchecked	Unchecked	Unchecked	Unchecked	Unchecked	Unchecked	Unchecked	Unchecked	Unchecked		We have done both.	Checked	Checked	Unchecked	Checked	Checked	Unchecked	Checked	Checked	Unchecked	Checked	Checked	Checked
115	I am a developer of Organ-on-a-Chip (OOAC) and/or OOAC-related technology.	Academic or nonprofit research environment.			Unchecked	Checked	Unchecked	Unchecked	Unchecked	Unchecked		>5 years		10-50 employees		Checked	Checked	Checked	Unchecked	Unchecked	Checked	Unchecked		Checked	Checked	Unchecked	Unchecked	Unchecked	Unchecked	Unchecked	Checked	Unchecked	Unchecked	Checked	Unchecked		One universal device design for use with different organs.	Checked	Checked	Checked	Checked	Checked	Unchecked	Checked	Unchecked	Checked	Checked	Unchecked	Checked
125	I am a developer of Organ-on-a-Chip (OOAC) and/or OOAC-related technology.	Academic or nonprofit research environment.			Unchecked	Checked	Unchecked	Unchecked	Unchecked	Unchecked		2-5 years		0-10 employees		Checked	Checked	Unchecked	Unchecked	Unchecked	Unchecked	Unchecked		Checked	Unchecked	Unchecked	Unchecked	Unchecked	Unchecked	Unchecked	Unchecked	Unchecked	Unchecked	Unchecked	Unchecked		Specialized device designs for specific organs.	Unchecked	Unchecked	Unchecked	Checked	Unchecked	Unchecked	Unchecked	Checked	Unchecked	Unchecked	Unchecked	Unchecked
126	I am a developer of Organ-on-a-Chip (OOAC) and/or OOAC-related technology.	Academic or nonprofit research environment.			Unchecked	Checked	Unchecked	Unchecked	Unchecked	Unchecked		>5 years		0-10 employees		Checked	Checked	Checked	Unchecked	Unchecked	Unchecked	Unchecked		Checked	Unchecked	Unchecked	Unchecked	Unchecked	Unchecked	Unchecked	Checked	Checked	Unchecked	Checked	Unchecked		Specialized device designs for specific organs.	Unchecked	Unchecked	Unchecked	Unchecked	Unchecked	Unchecked	Unchecked	Unchecked	Unchecked	Unchecked	Unchecked	Unchecked
129	I am a developer of Organ-on-a-Chip (OOAC) and/or OOAC-related technology.	Company: mainly focused on OOAC devices and technology.			Unchecked	Checked	Unchecked	Unchecked	Unchecked	Unchecked		>5 years		10-50 employees		Unchecked	Checked	Unchecked	Unchecked	Unchecked	Unchecked	Unchecked		Unchecked	Checked	Checked	Checked	Checked	Unchecked	Unchecked	Unchecked	Unchecked	Unchecked	Unchecked	Unchecked		We have done both.	Checked	Checked	Checked	Checked	Unchecked	Unchecked	Unchecked	Unchecked	Checked	Checked	Unchecked	Unchecked
135	I am a developer of Organ-on-a-Chip (OOAC) and/or OOAC-related technology.	Company: mainly focused on OOAC devices and technology.			Checked	Unchecked	Unchecked	Unchecked	Unchecked	Unchecked		>5 years		>100 employees		Checked	Checked	Unchecked	Unchecked	Unchecked	Checked	Checked	Food industry	Unchecked	Checked	Unchecked	Unchecked	Checked	Unchecked	Unchecked	Unchecked	Checked	Checked	Checked	Unchecked		We have done both.	Checked	Checked	Checked	Checked	Unchecked	Checked	Checked	Checked	Checked	Checked	Checked	Checked
136	I am a developer of Organ-on-a-Chip (OOAC) and/or OOAC-related technology.	Academic or nonprofit research environment.			Unchecked	Unchecked	Checked	Checked	Checked	Unchecked		2-5 years		0-10 employees		Checked	Checked	Checked	Unchecked	Unchecked	Unchecked	Unchecked		Unchecked	Checked	Unchecked	Unchecked	Unchecked	Unchecked	Unchecked	Unchecked	Unchecked	Unchecked	Unchecked	Unchecked		Specialized device designs for specific organs.	Unchecked	Unchecked	Unchecked	Unchecked	Unchecked	Unchecked	Unchecked	Unchecked	Unchecked	Unchecked	Unchecked	Unchecked
137	I am a developer of Organ-on-a-Chip (OOAC) and/or OOAC-related technology.	Academic or nonprofit research environment.			Unchecked	Checked	Unchecked	Unchecked	Unchecked	Unchecked		2-5 years		0-10 employees		Checked	Checked	Unchecked	Unchecked	Unchecked	Unchecked	Unchecked		Checked	Unchecked	Unchecked	Unchecked	Unchecked	Unchecked	Unchecked	Checked	Checked	Unchecked	Unchecked	Unchecked		We have done both.	Checked	Unchecked	Unchecked	Unchecked	Unchecked	Unchecked	Unchecked	Unchecked	Unchecked	Checked	Unchecked	Unchecked
32	I am a developer of OOAC-related technology ONLY (e.g., sensors, 3D printing service, perfusion hardware).	Company: OOAC devices and technology are part of our broader product portfolio diversification.			Unchecked	Checked	Checked	Unchecked	Unchecked	Unchecked		2-5 years		10-50 employees		Checked	Checked	Unchecked	Unchecked	Unchecked	Unchecked	Unchecked		Unchecked	Unchecked	Unchecked	Unchecked	Unchecked	Unchecked	Unchecked	Checked	Unchecked	Unchecked	Unchecked	Unchecked		N/A (not developing OOAC devices but providing supportive technology/services instead).	Checked	Checked	Checked	Checked	Checked	Checked	Checked	Checked	Unchecked	Unchecked	Checked	Checked
88	I am a developer of OOAC-related technology ONLY (e.g., sensors, 3D printing service, perfusion hardware).	Academic or nonprofit research environment.			Unchecked	Unchecked	Unchecked	Unchecked	Unchecked	Checked	R&D, MD	2-5 years		0-10 employees		Checked	Checked	Unchecked	Unchecked	Unchecked	Unchecked	Unchecked		Unchecked	Unchecked	Unchecked	Unchecked	Checked	Checked	Checked	Checked	Checked	Unchecked	Unchecked	Unchecked		Specialized device designs for specific organs.	Unchecked	Unchecked	Unchecked	Unchecked	Unchecked	Unchecked	Unchecked	Checked	Unchecked	Unchecked	Unchecked	Unchecked
108	I am a developer of OOAC-related technology ONLY (e.g., sensors, 3D printing service, perfusion hardware).	Company: OOAC devices and technology are part of our broader product portfolio diversification.			Checked	Unchecked	Unchecked	Unchecked	Unchecked	Unchecked		< 2 years		0-10 employees		Checked	Checked	Unchecked	Unchecked	Unchecked	Unchecked	Unchecked		Unchecked	Unchecked	Unchecked	Unchecked	Checked	Unchecked	Unchecked	Unchecked	Unchecked	Unchecked	Unchecked	Unchecked		N/A (not developing OOAC devices but providing supportive technology/services instead).	Unchecked	Unchecked	Unchecked	Unchecked	Unchecked	Unchecked	Unchecked	Unchecked	Unchecked	Unchecked	Unchecked	Unchecked
110	I am a developer of OOAC-related technology ONLY (e.g., sensors, 3D printing service, perfusion hardware).	Company: OOAC devices and technology are part of our broader product portfolio diversification.			Checked	Unchecked	Unchecked	Unchecked	Unchecked	Unchecked		>5 years		10-50 employees		Checked	Checked	Unchecked	Checked	Unchecked	Unchecked	Unchecked		Unchecked	Unchecked	Unchecked	Unchecked	Unchecked	Unchecked	Unchecked	Unchecked	Unchecked	Unchecked	Unchecked	Checked	custom manufacturer of organ on a chip devices	Specialized device designs for specific organs.	Checked	Checked	Checked	Checked	Unchecked	Checked	Checked	Checked	Unchecked	Checked	Checked	Unchecked
123	I am a developer of OOAC-related technology ONLY (e.g., sensors, 3D printing service, perfusion hardware).	Company: mainly focused on OOAC devices and technology.			Checked	Unchecked	Unchecked	Unchecked	Unchecked	Unchecked		>5 years		0-10 employees		Checked	Unchecked	Unchecked	Unchecked	Unchecked	Checked	Unchecked		Unchecked	Unchecked	Unchecked	Checked	Unchecked	Unchecked	Unchecked	Checked	Unchecked	Unchecked	Checked	Unchecked		We have done both.	Checked	Checked	Unchecked	Unchecked	Unchecked	Unchecked	Unchecked	Checked	Checked	Checked	Unchecked	Unchecked
131	I am a developer of OOAC-related technology ONLY (e.g., sensors, 3D printing service, perfusion hardware).	Other (please specify below):		Supplier to the industry, we make micro pumps used in moving fluids within OOAC and LOAC systems.	Unchecked	Unchecked	Unchecked	Unchecked	Unchecked	Checked	Business Development	>5 years		>100 employees		Unchecked	Unchecked	Unchecked	Unchecked	Unchecked	Unchecked	Checked	OEM's and system designers.	Checked	Checked	Checked	Checked	Checked	Unchecked	Unchecked	Unchecked	Unchecked	Unchecked	Unchecked	Checked	We are involved at all stages of the system development as how fluids are set in motion within these devices is critical to accuracy and repeatability.	N/A (not developing OOAC devices but providing supportive technology/services instead).	Unchecked	Unchecked	Unchecked	Unchecked	Unchecked	Unchecked	Unchecked	Unchecked	Unchecked	Unchecked	Unchecked	Unchecked
134	I am a developer of OOAC-related technology ONLY (e.g., sensors, 3D printing service, perfusion hardware).	Academic or nonprofit research environment.			Unchecked	Unchecked	Unchecked	Unchecked	Unchecked	Checked	Strategy	>5 years		>100 employees		Checked	Checked	Unchecked	Checked	Checked	Checked	Unchecked		Unchecked	Unchecked	Unchecked	Unchecked	Checked	Unchecked	Unchecked	Unchecked	Checked	Checked	Checked	Checked	metrology, standards	N/A (not developing OOAC devices but providing supportive technology/services instead).	Unchecked	Unchecked	Unchecked	Unchecked	Unchecked	Unchecked	Unchecked	Unchecked	Unchecked	Unchecked	Unchecked	Unchecked
[truncated: 151 more columns]
